# Supplementary material for: Characteristics of Retinitis Pigmentosa Associated with ADGRV1 and Comparison with USH2A in Patients from a Multicentric Usher Syndrome Study Treatrush
Source: Int J Mol Sci. 2021 Sep 26;22(19):10352. doi: 10.3390/ijms221910352 (PMC8509029; doi:10.3390/ijms221910352)
Supplement: Supplementary file 1 [file ijms-22-10352-s001.zip]

Archive with 1 entries (1 files):
- ijms-1381333-supplementary.pdf
